# Supplementary material for: Annotated bacterial chromosomes from frame-shift-corrected long-read metagenomic data
Source: Microbiome. 2019 Apr 16;7:61. doi: 10.1186/s40168-019-0665-y (PMC6469205; doi:10.1186/s40168-019-0665-y)
Supplement: Supplementary file 1 — Table S1. Summary of LR read data. (TXT 1 kb) [file 40168_2019_665_MOESM1_ESM.txt]

#Long reads after basecalling	694,827
#Long reads after adapter trimming	694,955
Total size of long reads (bp)	624,369,707
Longest read (bp)	66359
Shortest read (bp)	2
#Long reads>500	689,040
#Long reads>1000	678,313
#Long reads>10k	236,744
#Long reads>100k	0
Mean	8984
N50	9888
