# Supplementary material for: Annotated bacterial chromosomes from frame-shift-corrected long-read metagenomic data
Source: Microbiome. 2019 Apr 16;7:61. doi: 10.1186/s40168-019-0665-y (PMC6469205; doi:10.1186/s40168-019-0665-y)
Supplement: Supplementary file 2 — Table S2. Summary of LR contig data. (TXT 1 kb) [file 40168_2019_665_MOESM2_ESM.txt]

#Contigs	1702
Total size of Contigs	104,055,990
Longest Contig	5,192,396
Shortest Contig	1,314
#Contigs>500	1,702
#Contigs>1000	1,702
#Contigs>10k	1,678
#Contigs>100k	121
#Contigs>1M	10
Mean	61137
N50	99981
