# Supplementary material for: Annotated bacterial chromosomes from frame-shift-corrected long-read metagenomic data
Source: Microbiome. 2019 Apr 16;7:61. doi: 10.1186/s40168-019-0665-y (PMC6469205; doi:10.1186/s40168-019-0665-y)
Supplement: Supplementary file 5 — Table S5. Summary of short-read data. (TXT 1 kb) [file 40168_2019_665_MOESM5_ESM.txt]

#Short reads	43,856,872
Total size of reads after adapter trimming (bp)    12,032,961,228
Shortest read (bp)  30
Longest read (bp)   301
Mean read length (bp)   274
#SR-Contigs	539,404
Total size of SR-contigs 	687,037,129
Longest SR-contig	2,684,500
Shortest SR-contig	500
#SR-contigs>500	536,933
#SR-contigs>1000	156,620
#SR-contigs>10k	4,267
#SR-contigs>100k	175
#SR-contigs>1M	1
Mean length	1,274
N50	1,482
