# Supplementary material for: Annotated bacterial chromosomes from frame-shift-corrected long-read metagenomic data
Source: Microbiome. 2019 Apr 16;7:61. doi: 10.1186/s40168-019-0665-y (PMC6469205; doi:10.1186/s40168-019-0665-y)
Supplement: Supplementary file 6 — Table S6. Potential break-points in seven LR chromosomes, inferred as locations that have no short read clone coverage. (TXT 2 kb) [file 40168_2019_665_MOESM6_ESM.txt]

6
LR-chromosome	Start	End	Length	LR-Contig Length	SR Coverage	Standard Deviation	Protein Alignment Covers?	LR Covers?
2	0	486	487	5192396	670.07	127.17
2	3656	4255	600	5192396	670.07	127.17		not in the beginning
2	6096	6507	412	5192396	670.07	127.17		yes
2	8172	8206	35	5192396	670.07	127.17		yes
2	9025	9214	190	5192396	670.07	127.17		yes
2	3804916	3804934	19	5192396	670.07	127.17	yes	yes
2	3805129	3805266	138	5192396	670.07	127.17	yes	yes
2	5189531	5189832	302	5192396	670.07	127.17
2	5191809	5192395	587	5192396	670.07	127.17
6	0	121	122	4350259	53.84	12.13
6	3918309	3918376	68	4350259	53.84	12.13	no	yes
6	4347002	4347590	589	4350259	53.84	12.13
6	4347733	4347860	128	4350259	53.84	12.13
6	4348155	4349096	942	4350259	53.84	12.13
6	4349290	4350258	969	4350259	53.84	12.13
1	130513	130515	3	4286221	103.86	17.07		yes
1	134085	134267	183	4286221	103.86	17.07		yes
1	574236	574375	140	4286221	103.86	17.07		yes
1	1006965	1007473	509	4286221	103.86	17.07	no	partially, not
1	1011197	1011303	107	4286221	103.86	17.07	no	yes
1	3667041	3667454	414	4286221	103.86	17.07	yes	yes
5	17146	17630	485	3852828	97.05	18.74		yes
5	80307	80310	4	3852828	97.05	18.74		yes
5	2542989	2543109	121	3852828	97.05	18.74	no	yes
5	2951685	2951699	15	3852828	97.05	18.74	no	yes
5	3595654	3595677	24	3852828	97.05	18.74	no	yes
3	235004	235250	247	2835778	94.18	14.09		yes
3	1618554	1618603	50	2835778	94.18	14.09		yes
